# Supplementary material for: Cysteine-Rich Hydrophobin Gene Family: Genome Wide Analysis, Phylogeny and Transcript Profiling in Cordyceps militaris
Source: Int J Mol Sci. 2021 Jan 11;22(2):643. doi: 10.3390/ijms22020643 (PMC7827705; doi:10.3390/ijms22020643)
Supplement: Supplementary file 1 [file ijms-22-00643-s001.zip]

Archive with 3 entries (2 files):
- ijms-987317-supplementary/Online Resource 1.xlsx
- ijms-987317-supplementary/Online Resource 2.docx
- ijms-987317-supplementary/
