# Supplementary material for: Cysteine-Rich Hydrophobin Gene Family: Genome Wide Analysis, Phylogeny and Transcript Profiling in Cordyceps militaris
Source: Int J Mol Sci. 2021 Jan 11;22(2):643. doi: 10.3390/ijms22020643 (PMC7827705; doi:10.3390/ijms22020643)
Supplement: Supplementary file 1 [file ijms-22-00643-s001.zip › ijms-987317-supplementary/Online Resource 1.xlsx]

## Sheet: Table S1
Table S1 The numbers of amino acid residues between hydrophobin genes conserved cysteine residues in Cordyceps militaris
Class	Numbers of amino acid residues between
	conserved cysteine residues
	C1/C2	C3/C4	C4/C5	C5/C6	C7/C8
Class I	5~7	19~39	8~23	5	6~18
Class II	9	11	14~16	8	10
CmHYD1 (Class II)	9	8	19	8	10
CmHYD2 (Class II)	9	9	19	8	11
CmHYD3 (Class I )	7	37	17	5	17
CmHYD4 (Class I )	7	25	17	5	12
CmQHYD_CM-1 (Class II)	9	11	16	8	10
CmQHYD_CM-2 (Class II)	9	11	16	8	10
CmQHYD_CM-3 (Class II)	9	11	16	8	10
CmQHYD_CM-4 (Class II)	9	11	16	8	10

## Sheet: Table S2
Table S2 The hydroophobins distribution with different life styles in Ascomycota
Life style	Species	Hydrophobin	Hydrophobin I	Hydrophobin II	Genome ID	Strain	Family
Entomopathogenic fungi	Torrubiella hemipterigena	11	2	9	PRJEB7402	——	Clavicipitaceae
	Cordyceps confragosa	9	2	7	PRJNA72733	RCEF 1005	Cordycipitaceae
	Cordyceps militaris	4	2	2	PRJNA323705	ATCC 34164	Cordycipitaceae
	Beauveria brongniartii	5	2	3	PRJNA72729	RCEF 3172	Cordycipitaceae
	Beauveria bassiana	5	2	3	PRJNA38719	ARSEF 2860	Cordycipitaceae
	Cordyceps javanica	6	3	3	PRJNA528795	IJ2G	Cordycipitaceae
	Tolypocladium paradoxum	4	0	4	PRJNA248242	——	Ophiocordycipitaceae
	Metarhizium guizhouense	3	2	1	PRJNA184755	ARSEF 977	Clavicipitaceae
	Metarhizium anisopliae	4	3	1	PRJNA184754	ARSEF 549	Clavicipitaceae
	Metarhizium acridum	3	2	1	PRJNA38715	CQMa 102	Clavicipitaceae
Mycoparasite	Calcarisporium cordycipiticola	6	3	3	unpulished	unpulished	Calcarisporiaceae
	Clonostachys rosea	3	0	3	PRJNA275071	67--1	Bionectriaceae
	Trichoderma virens	13	4	9	PRJNA264113	Gv29-8	Hypocreaceae
	Trichoderma harzianum	11	0	11	PRJNA453596	CBS 226.95	Hypocreaceae
	Trichoderma atroviride	13	4	9	PRJNA264112	IMI 206040	Hypocreaceae
	Trichoderma asperallum	8	0	8	PRJNA453597	CBS 433.97	Hypocreaceae
	Trichoderma longibrachiatum	6	0	6	PRJNA207876	ATCC 18648	Hypocreaceae
	Trichoderma citrinoviride	6	0	6	PRJNA453598	TUCIM 6016	Hypocreaceae
	Escovopsis weberi	2	1	1	PRJNA253870	——	Hypocreaceae
Nematode parasitic fungi	Purpureocillium lilacinum	4	2	2	PRJNA342689	PLFJ-1	Ophiocordycipitaceae
	Ophiocordyceps australis	10	0	10	PRJNA388689	1348a	Ophiocordycipitaceae
	Drechmeria coniospora	4	0	4	PRJNA277234	ARSEF 6962	Ophiocordycipitaceae
	Hirsutella minnesotensis	7	1	6	PRJNA67943	3608	Ophiocordycipitaceae
	Pochonia chlamydosporia	10	1	9	PRJNA342685	170	Clavicipitaceae
	Fusarium fujikuroi	4	1	3	PRJNA322155	IMI 58289	Nectriaceae
	Arthrobotrys oligospora	3	2	1	PRJNA245119	ATCC 24927	Orbiliaceae
	Dactylellina cionopaga	3	0	3	PRJNA283944	YMF1.00569	Orbiliaceae
Plant pathogenic fungus	Claviceps purpurea	3	0	3	PRJEA76493	20.1	Clavicipitaceae
	Pyricularia oryzae	3	0	3	PRJNA1433	70-15	Calcarisporiaceae
	Botrytis cinerea	4	2	2	PRJNA20061	B05.10	Calcarisporiaceae
	Verticillium dahliae	5	0	5	PRJNA225532	VdLs.17	Calcarisporiaceae
	Colletotrichum gloeosporioides	3	1	2	PRJNA176412	Cg-14	Calcarisporiaceae
	Fusarium graminearum	5	4	1	PRJNA243	PH-1	Nectriaceae
	Sclerotinia sclerotiorum	5	1	4	PRJNA20263	1980 UF-70	Sclerotiniaceae
	Passalora fulva	8	6	2	PRJNA86753	CBS 131901	Mycosphaerellaceae
	Botryotinia calthae	3	1	2	PRJNA401386	MUCL2830	Sclerotiniaceae
	Zymoseptoria tritici	6	0	6	PRJNA170847	IPO323	Mycosphaerellaceae
Saprotrophic fungi	Trichoderma reesei	6	0	6	PRJNA225530	QM6a	Hypocreaceae
	Neurospora crassa	2	1	1	PRJNA132	OR74A	Sordariomycetidae
	Neurospora tetrasperma	2	1	1	PRJNA65453	FGSC 2508	Sordariaceae
	Aspergillus carbonarius	4	4	0	PRJNA34741	ITEM 5010	Aspergillaceae
	Aspergillus niger	7	4	3	PRJNA15785	ATCC 1015	Aspergillaceae
	Acremonium alcalophilum	1	0	1	https://mycocosm.jgi.doe.gov/Acral2/Acral2.home.html	ATCC 90507	Hypocreaceae
	Alternaria alternata	4	1	3	PRJNA531023	FERA 675	Pleosporaceae
	Stachybotrys chlorohalonata	3	0	3	PRJNA185807	IBT 40285	Stachybotryaceae
	Sordaria macrospora	2	1	1	PRJNA51569	k-hell	Sordariaceae
	Aspergillus nidulans	6*	5	0	PRJNA13961	FGSC A4	Aspergillaceae
* One of hydrophobins was unknown class (Grunbacher et al., 2014).

## Sheet: Table S3
Table S3 The hydroophobin from Cordyceps s.l. in Ascomycota used by phylogeny analysis
Family	Species	Hydrophobin ID
Cordycipitaceae	Cordyceps confragosa	OAA69314.1	OAA74512.1	OAA74741.1	OAA74842.1	OAA76564.1	OAA76802.1	OAA76816.1	OAA77058.1
Cordycipitaceae	Cordyceps militaris	CmHYD1	CmHYD2	CmHYD3	CmHYD4
Cordycipitaceae	Beauveria brongniartii	OAA38494.1	OAA42533.1	OAA45864.1	OAA52772.1	OAA52831.1
Cordycipitaceae	Beauveria bassiana	EJP60711.1	EJP64605.1	EJP68103.1	EJP68175.1	EJP68119.1
Cordycipitaceae	Cordyceps javanica	TQW01963.1	TQW02068.1	TQW10839.1	TQW12081.1	TQW12095.1	TQW12458.1
Clavicipitaceae	Pochonia chlamydosporia	XP_018138371.1	XP_018138549.1	XP_018139279.1	XP_018139301.1	XP_018139353.1	XP_018140378.1	XP_018142303.2	XP_018142597.1	XP_018145477.1	XP_018147847.1
Clavicipitaceae	Metarhizium guizhouense	KID85730.1	KID87736.1	KID90820.1
Clavicipitaceae	Metarhizium anisopliae	KID61828.1	KID64441.1	KID65291.1	KID65917.1
Clavicipitaceae	Torrubiella hemipterigena	CEJ80377.1	CEJ80749.1	CEJ83141.1	CEJ83186.1_Torhe1	CEJ89543.1	CEJ91187.1	CEJ93581.1	CEJ93582.1	CEJ81518.1	CEJ93753.1
Clavicipitaceae	Metarhizium acridum	EFY84450.1	EFY86641.1	EFY89521.1
Clavicipitaceae	Claviceps purpurea	CCE27177.1	CCE32402.1	CCE32651.1
Ophiocordycipitaceae	Tolypocladium paradoxum	POR35504.1	POR37988.1	POR38209.1	POR38420.1
Ophiocordycipitaceae	Purpureocillium lilacinum	XP_018174081.1	XP_018178878.1	XP_018178912.1	XP_018181262.1
Ophiocordycipitaceae	Ophiocordyceps australis	PHH58775.1	PHH60601.1	PHH62989.1	PHH65630.1	PHH66748.1	PHH67928.1	PHH68338.1	PHH71624.1	PHH79106.1
Ophiocordycipitaceae	Drechmeria coniospora	KYK56086.1	KYK57080.1	KYK57882.1	KYK58780.1
Ophiocordycipitaceae	Hirsutella minnesotensis	KJZ71863.1	KJZ72115.1	KJZ72241.1	KJZ74695.1	KJZ74696.1	KJZ77584.1	KJZ79698.1	KJZ80060.1

## Sheet: Table S4
Table S5 The transcript level of hydrophobin genes at different developmental stages of Cordyceps militaris cultivated on host silkworm Antheraea pernyi and wheat medium
Antheraea pernyi medium
gene	HY-1	HY-2	HY-3	ST-1	ST-2	ST-3	YPR-1	YPR-2	YPR-3	PR-1	PR-2	PR-3	YF-1	YF-2	YF-3	YFU-1	YFU-2	YFU-3	YFD-1	YFD-2	YFD-3	MFU-1	MFU-2	MFU-3	MFD-1	MFD-2	MFD-3
Cmhyd1	0.927657	0.938233	1.14891	12.4685	16.4263	10.5299	3.1307	4.12534	3.46595	3.72567	4.50161	4.12109	3.73174	3.13058	2.77532	25.7768	18.9234	15.3646	31.5226	21.827	22.0219	9.72319	13.7487	15.9332	9.19324	10.1267	10.2321
Cmhyd2	0.630378	1.12865	1.4055	0.325934	0.490047	0.285928	0.054544	0.117677	0.0292474	0.0445509	0.0374627	0.0168817	0.010178	0.00858837	0.00481449	3.77532	4.16005	16.5252	0.418007	0.0721228	0.0711299	0.720265	0.509304	0.889829	0.449564	0.693323	0.859518
Cmhyd3	0.765712	0.888153	1.47054	4.02121	3.59348	3.35555	0.886869	1.09651	0.603017	1.10152	0.870249	0.452033	0.787035	0.287075	0.251652	0.289072	1.62958	1.00312	0.315235	0.501562	0.453602	0.436635	0.376181	0.543179	0.390799	0.191378	0.326352
Cmhyd4	0.643764	0.717287	1.12091	0.214154	0.549274	0.378808	0.102871	0.111448	0.0451603	0.0768719	0.0396537	0.0774066	0.091734	0.0648657	0.0622234	0.0184991	0.118964	0.370771	0.0161044	0.0278457	0.0136363	0.0639727	0.0304714	0.00366645	0.0095096	0.014364	0.0205973
Wheat medium
gene	HY-1	HY-2	HY-3	CH-1	CH-2	CH-3	YPR-1	YPR-2	YPR-3	PR-1	PR-2	PR-3	YF-1	YF-2	YF-3	YFU-1	YFU-2	YFU-3	YFD-1	YFD-2	YFD-3	MFU-1	MFU-2	MFU-3	MFD-1	MFD-2	MFD-3
Cmhyd1	1.38304	0.987773	0.7307	1.67535	1.48335	1.75611	4.82522	3.88072	3.96921	5.21861	3.82747	4.43988	15.9212	15.0539	15.3904	3.07677	23.3608	36.4872	15.1614	37.9775	21.2884	15.5978	10.6207	7.70924	6.63351	6.24102	5.54171
Cmhyd2	0.789083	1.55971	0.812519	0.16793	0.14579	0.269874	0.0436229	0.0352339	0.048723	0.01268	0.0230855	0.0216346	0.0580011	0.14224	0.170478	1.26341	3.6015	2.39582	0.014429	0.071714	0.0590942	0.510602	0.216592	0.148893	0.920403	0.908188	0.609215
Cmhyd3	0.812735	0.907445	1.35591	2.21634	2.98915	2.01707	0.850055	0.516871	0.842962	0.0768594	0.23409	0.135786	0.265575	0.171772	0.160104	0.0162784	0.0608916	0.0971123	0.0498518	0.089408	0.0529534	0.0584319	0.0910561	0.0365978	0.0216109	0.0220649	0.018047
Cmhyd4	1.05268	1.31068	0.724781	0.0828075	0.118675	0.101883	0.0234316	0.0152373	0.0224161	0.00535343	0.00409613	0.0035872	0.0027404	0.00557879	0.00598342	0.000336129	0.00167382	0.00177372	0.00192982	0.00193104	0.00107823	0.000798179	0.00241963	0.000916867	0.000580265	0.000389524	0.000436721

## Sheet: Table S5
Table S5 The primers used in qRT-PCR analysis for hydrophobin genes expression patterns
Primer Name	Primer Sequence (5' to 3')
RPB1-F	CTGTTCCCCCTCCTCCTGTG
RPB1-R	ATGTTGCGGCGATCCTTCTC
Cmhyd1-F	CCTCTACTCCAACCCCATCTG
Cmhyd1-R	AGGACTGCCTGGTCAATCAC
Cmhyd2-F	TCGTTGTCGCTGCCCTCT
Cmhyd2-R	CGCAGACCTCACGGAAGTG
Cmhyd3-F	CTGCCTGCTGCCAGAACAC
Cmhyd3-R	AACGAGGCTGTTGATAGGGAT
Cmhyd4-F	AACGGCAACACCGTCCAC
Cmhyd4-R	TTTCACCACAGCAAACAGC
